# Supplementary material for: Role of Crystalline Si and SiC Species in the Performance of Reduced Hybrid C/Si Gels as Anodes for Lithium-Ion Batteries
Source: Nanomaterials (Basel). 2023 Jan 23;13(3):458. doi: 10.3390/nano13030458 (PMC9919348; doi:10.3390/nano13030458)
Supplement: Supplementary file 1 [file nanomaterials-13-00458-s001.zip]

Archive with 1 entries (1 files):
- Supplementary nanomaterials.pdf
